# Supplementary material for: Impact of Fentanyl on Recovery Times and Hypotensive Events in Ophthalmic Surgery: A Comparative Study
Source: Medicina (Kaunas). 2025 Feb 6;61(2):282. doi: 10.3390/medicina61020282 (PMC11857306; doi:10.3390/medicina61020282)
Supplement: Supplementary file 1 [file medicina-61-00282-s001.zip]

Archive with 1 entries (1 files):
- medicina-3409677-supplementary.pdf
